# Supplementary material for: Awareness of Antimicrobial Resistance and Associated Factors among Layer Poultry Farmers in Zambia: Implications for Surveillance and Antimicrobial Stewardship Programs
Source: Antibiotics (Basel). 2022 Mar 14;11(3):383. doi: 10.3390/antibiotics11030383 (PMC8944564; doi:10.3390/antibiotics11030383)
Supplement: Supplementary file 1 [file antibiotics-11-00383-s001.zip]

Archive with 1 entries (1 files):
- antibiotics-1631561-supplementary.pdf
